# Supplementary material for: Yellow Pigment Powders Based on Lead and Antimony: Particle Size and Colour Hue
Source: J Imaging. 2021 Jul 30;7(8):127. doi: 10.3390/jimaging7080127 (PMC8404923; doi:10.3390/jimaging7080127)
Supplement: Supplementary file 1 [file jimaging-07-00127-s001.zip]

Archive with 1 entries (1 files):
- jimaging-1297153-supplementary.pdf
